# Supplementary material for: AgCu NP Formation by the Ag NP Catalysis of Cu Ions at Room Temperature and Their Antibacterial Efficacy: A Kinetic Study
Source: Molecules. 2022 Oct 17;27(20):6951. doi: 10.3390/molecules27206951 (PMC9607368; doi:10.3390/molecules27206951)
Supplement: Supplementary file 1 [file molecules-27-06951-s001.zip]

Archive with 1 entries (1 files):
- molecules-1955803-supplementary.pdf
